# Supplementary material for: Identification of co-expression gene networks, regulatory genes and pathways for obesity based on adipose tissue RNA Sequencing in a porcine model
Source: BMC Med Genomics. 2014 Sep 30;7:57. doi: 10.1186/1755-8794-7-57 (PMC4183073; doi:10.1186/1755-8794-7-57)
Supplement: Additional file 1 — All genes present in the selected WGCNA modules (Black, Blue, Brown, Lightyellow, Greenyellow) with the ensemble gene ID, position and associated gene names (using BioMart); genes which were not assigned to a gene name are not presented. [file 1755-8794-7-57-S1.xlsx]

## Sheet: Black Module
Ensembl.Gene.ID	Chromosome.Name	Gene.End..bp.	Gene.Start..bp.	Associated.Gene.Name
ENSSSCG00000000182	5	15412522	15408276	WNT10B
ENSSSCG00000000666	5	65589682	65575791	MFAP5
ENSSSCG00000001498	7	33273159	33231047	BEND6
ENSSSCG00000001914	7	64126775	64102994	LOXL1
ENSSSCG00000001918	7	64463721	64428139	NPTN
ENSSSCG00000002440	7	119618608	119490916	CCDC88C
ENSSSCG00000002780	6	25316150	25312514	TPPP3
ENSSSCG00000003399	6	64353714	64340058	RBP7
ENSSSCG00000003694	6	96792567	96738829	EMILIN2
ENSSSCG00000003811	6	136909446	136765918	ROR1
ENSSSCG00000004027	1	4742048	4635847	PDE10A
ENSSSCG00000004052	1	9914150	9838859	FNDC1
ENSSSCG00000004193	1	35281384	35243792	ENPP1
ENSSSCG00000004379	1	82938203	82935422	SOBP
ENSSSCG00000004421	1	87423979	87145368	FYN
ENSSSCG00000004464	1	95109056	95104353	FAM46A
ENSSSCG00000004525	1	110614839	110613613	MEX3C
ENSSSCG00000004628	1	133262821	133217047	TMOD2
ENSSSCG00000004658	1	137303566	137103320	FBN1
ENSSSCG00000004919	1	180067851	179950610	NEDD4L
ENSSSCG00000004961	1	184072818	183958757	ITGA11
ENSSSCG00000004974	1	186811762	186790156	LARP6
ENSSSCG00000005457	1	282667881	282666496	LPAR1
ENSSSCG00000005997	4	19949617	19715674	COL14A1
ENSSSCG00000006073	4	40902382	40894612	OSR2
ENSSSCG00000006107	4	46194478	46192865	PDP1
ENSSSCG00000006172	4	66802989	66776708	PI15
ENSSSCG00000006187	4	69419896	69416951	MSC
ENSSSCG00000006297	4	90001121	89969324	DPT
ENSSSCG00000006340	4	95772729	95738941	UAP1
ENSSSCG00000006524	4	103406728	103395530	THBS3
ENSSSCG00000006651	4	107833437	107824820	ADAMTSL4
ENSSSCG00000006742	4	114716240	114691058	MAB21L3
ENSSSCG00000006850	4	121963614	121898964	FAM102B
ENSSSCG00000006911	4	136891883	136671290	TGFBR3
ENSSSCG00000007291	17	43712438	43680436	EDEM2
ENSSSCG00000007482	17	61243854	60735916	TSHZ2
ENSSSCG00000007576	3	4263940	4204875	FOXK1
ENSSSCG00000007839	3	24412658	24287300	EEF2K
ENSSSCG00000008397	3	90197713	90132132	EFEMP1
ENSSSCG00000008501	3	110020036	109958565	VIT
ENSSSCG00000009153	8	123279223	123274617	DKK2
ENSSSCG00000009255	8	146839901	146778060	PRDM8
ENSSSCG00000009256	8	146964111	146872576	ANTXR2
ENSSSCG00000009331	11	7414732	7396534	MEDAG
ENSSSCG00000009397	11	18716116	18628807	CAB39L
ENSSSCG00000009446	11	32142625	32000815	PCDH17
ENSSSCG00000009672	14	12978045	12845867	SCARA5
ENSSSCG00000009699	14	16921262	16908630	HPGD
ENSSSCG00000009745	14	25788741	25517652	GPR133
ENSSSCG00000009815	14	33229777	33175171	CAMKK2
ENSSSCG00000010290	14	81786195	81767398	MCU
ENSSSCG00000010316	14	83722778	83530607	KAT6B
ENSSSCG00000010332	14	88513083	88501439	PLAC9
ENSSSCG00000010370	14	95825709	95804112	ANXA8
ENSSSCG00000010621	14	131418839	131288632	ADD3
ENSSSCG00000010959	10	34313564	34253163	NTRK2
ENSSSCG00000011158	10	73608329	73581212	PFKP
ENSSSCG00000011195	13	3559242	3520516	GALNT15
ENSSSCG00000011226	13	18710521	18707605	TGFBR2
ENSSSCG00000011289	13	28992704	28991359	ACKR2
ENSSSCG00000011522	13	61649860	61557769	CNTN3
ENSSSCG00000011666	13	89299288	89149072	CLSTN2
ENSSSCG00000011683	13	91367100	91282140	PCOLCE2
ENSSSCG00000011750	13	119362303	119143381	PLD1
ENSSSCG00000012265	X	46124161	46035669	CHST7
ENSSSCG00000012371	X	60504856	60313335	AR
ENSSSCG00000012766	X	141858874	141845599	BGN
ENSSSCG00000013248	2	17020205	16981002	LRP4
ENSSSCG00000014217	2	124644415	124628609	FEM1C
ENSSSCG00000014399	2	150918983	150495712	ARHGAP26
ENSSSCG00000015238	9	62189255	61997169	ARHGAP32
ENSSSCG00000015362	9	94874724	94864070	TSPAN13
ENSSSCG00000015565	9	138217904	137972543	C1orf21
ENSSSCG00000015796	15	53328139	53297822	PDLIM3
ENSSSCG00000016002	15	94178617	94039083	CCDC141
ENSSSCG00000016027	15	101720783	101580814	ITGAV
ENSSSCG00000016174	15	130430503	130357873	FN1
ENSSSCG00000016290	15	147124589	147077260	EFHD1
ENSSSCG00000016437	18	6354926	6342667	WDR86
ENSSSCG00000016497	18	9816705	9690444	DENND2A
ENSSSCG00000016616	18	27217054	27173920	FAM3C
ENSSSCG00000016628	18	30837817	30791212	WNT2
ENSSSCG00000016816	16	20549746	20237302	ADAMTS12
ENSSSCG00000016823	16	20819543	20792525	C1QTNF3
ENSSSCG00000016943	16	47281159	46990247	ADAMTS6
ENSSSCG00000017052	16	71669557	71570441	ADAM19
ENSSSCG00000017109	16	82792519	82630444	ADAMTS16
ENSSSCG00000017511	12	23586953	23526394	PLXDC1
ENSSSCG00000021793	8	32387060	32380057	SMIM14
ENSSSCG00000022203	1	311259939	311252851	PCSK6
ENSSSCG00000022230	5	66919340	66879695	CD9
ENSSSCG00000022306	GL895898.2	172358	158026	ROPN1L
ENSSSCG00000023351	9	140623439	140460880	PLA2G4A
ENSSSCG00000023520	1	255748875	255618171	PCSK5
ENSSSCG00000023611	7	27723570	27681441	TNXB
ENSSSCG00000024396	7	78039379	78002499	NOVA1
ENSSSCG00000025977	2	131668175	131507534	SNX24
ENSSSCG00000026585	17	43734474	43729704	PROCR
ENSSSCG00000026693	1	249863594	249859988	MAMDC2
ENSSSCG00000027030	7	124709258	124702126	BDKRB2
ENSSSCG00000027806	17	45611771	45556581	SAMHD1
ENSSSCG00000028828	10	73001823	72992245	KLF6
ENSSSCG00000029756	X	16672263	16578845	GPR64
ENSSSCG00000029889	17	34563745	34559976	CST3

## Sheet: Blue Module
Ensembl.Gene.ID	Chromosome.Name	Gene.End..bp.	Gene.Start..bp.	Associated.Gene.Name
ENSSSCG00000000130	5	8104676	8072167	CYTH4
ENSSSCG00000000136	5	8440059	8415795	CSF2RB
ENSSSCG00000000137	5	8497583	8474345	NCF4
ENSSSCG00000000492	5	36185575	36179190	LYZ
ENSSSCG00000000530	5	44959700	44933727	FGD4
ENSSSCG00000000604	5	60987579	60965351	ARHGDIB
ENSSSCG00000000647	5	64590512	64579163	OLR1
ENSSSCG00000000654	5	64956629	64938961	CLECL1
ENSSSCG00000000907	5	93459904	93325752	PLXNC1
ENSSSCG00000001011	7	1792444	1784203	SERPINB1
ENSSSCG00000001074	7	14643051	14591989	KDM1B
ENSSSCG00000001408	7	27523556	27520797	AIF1
ENSSSCG00000001439	7	28050665	28048460	GPSM3
ENSSSCG00000001469	7	29491702	29485890	DMB
ENSSSCG00000001572	7	37578005	37551887	FGD2
ENSSSCG00000001695	7	44474467	44459903	VEGFA
ENSSSCG00000001703	7	45132794	45124044	NFKBIE
ENSSSCG00000001770	7	53644262	53623062	CTSH
ENSSSCG00000001778	7	54406136	54395231	BCL2A1
ENSSSCG00000001867	7	61880668	61838184	PSTPIP1
ENSSSCG00000002893	6	40385820	40343148	CD22
ENSSSCG00000002919	6	40715184	40711873	TYROBP
ENSSSCG00000002960	6	42833686	42820748	RASGRP4
ENSSSCG00000002962	6	43026776	42960282	MAP4K1
ENSSSCG00000003017	6	45139176	45127027	TGFB1
ENSSSCG00000003065	6	46365407	46349481	PLAUR
ENSSSCG00000003144	6	50106251	50100687	BAX
ENSSSCG00000003226	6	51600200	51581782	CD33
ENSSSCG00000003231	6	51695384	51692516	NKG7
ENSSSCG00000003236	6	51825376	51805504	SIGLEC5
ENSSSCG00000003395	6	64091057	64031605	CH242-402I11.1
ENSSSCG00000003458	6	69049580	69032927	EFHD2
ENSSSCG00000003524	6	74612993	74609912	C1QA
ENSSSCG00000003525	6	74621248	74616233	C1QC
ENSSSCG00000003558	6	77479999	77442985	RPS6KA1
ENSSSCG00000003584	6	78568631	78550595	THEMIS2
ENSSSCG00000003668	6	88894495	88889849	MYCL
ENSSSCG00000003983	6	157721955	157479913	SMAP1L
ENSSSCG00000004053	1	10052624	10042142	TAGAP
ENSSSCG00000004109	1	18819681	18783705	ZC3H12D
ENSSSCG00000004145	1	28585823	28570438	ABRACL
ENSSSCG00000004279	1	57663843	57650076	OGFRL1
ENSSSCG00000004522	1	110410112	110332948	ME2
ENSSSCG00000004547	1	118027873	118018185	PLEKHO2
ENSSSCG00000004779	1	146302583	146283055	PLCB2
ENSSSCG00000004830	1	157522115	157470911	ATP10A
ENSSSCG00000004889	1	175354354	175328930	SERPINB10
ENSSSCG00000005092	1	211293975	211205468	SLC38A6
ENSSSCG00000005164	1	225523192	225505123	PTPLAD2
ENSSSCG00000005462	1	283266590	283259091	GNG10
ENSSSCG00000005472	1	284379226	284368642	SLC46A2
ENSSSCG00000005512	1	293163333	293077418	C5
ENSSSCG00000005604	1	300433703	300208111	PBX3
ENSSSCG00000005959	4	10859545	10801066	FAM49B
ENSSSCG00000006088	4	43138586	43122710	SDC2
ENSSSCG00000006237	4	81122727	81090105	SDCBP
ENSSSCG00000006250	4	82765981	82710960	LYN
ENSSSCG00000006287	4	88951561	88931478	SELL
ENSSSCG00000006307	4	91079847	90996957	RCSD1
ENSSSCG00000006350	4	96908203	96888986	CD32
ENSSSCG00000006357	4	97103132	97099150	FCER1G
ENSSSCG00000006372	4	97389584	97379620	ARHGAP30
ENSSSCG00000006375	4	97546359	97518820	LY9
ENSSSCG00000006379	4	97736619	97721030	CD48
ENSSSCG00000006556	4	104489463	104466976	TPM3
ENSSSCG00000006612	4	106283881	106272296	S100A10
ENSSSCG00000006638	4	107431955	107425646	CDC42SE1
ENSSSCG00000006648	4	107691564	107666299	CTSS
ENSSSCG00000006678	4	108782557	108759133	FCGR1A
ENSSSCG00000006781	4	118081234	118026418	CTTNBP2NL
ENSSSCG00000006800	4	119703427	119674096	CD53
ENSSSCG00000006878	4	132550043	131667883	DPYD
ENSSSCG00000006955	4	1057775	1054261	GSDMD
ENSSSCG00000006979	17	4191497	4110396	MSR1
ENSSSCG00000007133	17	34988723	34950891	ACSS1
ENSSSCG00000007253	17	41359142	41327600	MAPRE1
ENSSSCG00000007278	17	42706680	42693945	AHCY
ENSSSCG00000007463	17	57521756	57474335	PTGIS
ENSSSCG00000007522	17	66519788	66511905	CTSZ
ENSSSCG00000007625	3	6527834	6524630	ARPC1B
ENSSSCG00000007667	3	7906079	7843516	LRCH4
ENSSSCG00000007722	3	11553097	11538893	NCF1
ENSSSCG00000007739	3	16939447	16924757	GUSB
ENSSSCG00000007754	3	17668230	17652411	ITGAM
ENSSSCG00000007758	3	17566365	17564758	PYCARD
ENSSSCG00000008123	3	48860885	48848334	ARID5A
ENSSSCG00000008239	3	62367116	62357528	CAPG
ENSSSCG00000008240	3	62405075	62399406	SH2D6
ENSSSCG00000008265	3	71669635	71666747	DOK1
ENSSSCG00000008344	3	77096424	77045236	ARHGAP25
ENSSSCG00000008348	3	77439119	77408777	PLEK
ENSSSCG00000008631	3	134219635	134207305	PQLC3
ENSSSCG00000008794	8	33036670	32988377	RHOH
ENSSSCG00000008923	8	69789077	69756947	STAP1
ENSSSCG00000009216	8	140315415	140307938	SPP1
ENSSSCG00000009330	11	7287563	7261120	ALOX5AP
ENSSSCG00000009412	11	21685279	21569933	LCP1
ENSSSCG00000009440	11	26385565	26327366	ELF1
ENSSSCG00000009468	11	53669504	53668524	KCTD12
ENSSSCG00000009542	11	83046597	83014418	TNFSF13B
ENSSSCG00000009601	14	4306458	4279273	SLC18A1
ENSSSCG00000009612	14	6622585	6618168	DOK2
ENSSSCG00000009850	14	36674240	36452240	TAOK3
ENSSSCG00000009880	14	41288614	41230165	SLC8B1
ENSSSCG00000009978	14	49485254	49434333	AP1B1
ENSSSCG00000010224	14	71521113	71516963	EGR2
ENSSSCG00000010450	14	110152331	110114083	LIPA
ENSSSCG00000010504	14	117349965	117265094	BLNK
ENSSSCG00000010509	14	117788256	117674451	PIK3AP1
ENSSSCG00000010525	14	118547897	118512131	PI4K2A
ENSSSCG00000010665	14	138474890	138373869	KIAA1598
ENSSSCG00000010684	14	140947920	140910188	RGS10
ENSSSCG00000010705	14	143752509	143745490	GMFG
ENSSSCG00000010772	14	153194302	153183591	ADAM8
ENSSSCG00000010806	10	2546894	2543423	RGS2
ENSSSCG00000010908	10	26332284	26308759	PTPRC
ENSSSCG00000010948	10	31913492	31907424	CTSL
ENSSSCG00000011038	10	48960937	48856012	CH242-21O2.1
ENSSSCG00000011251	13	25185351	25181051	MYD88
ENSSSCG00000011322	13	32330286	32323642	CCR1
ENSSSCG00000011443	13	37873056	37846302	STAB1
ENSSSCG00000011511	13	55875266	55733974	FRMD4B
ENSSSCG00000011713	13	99606582	99605566	P2Y12R
ENSSSCG00000011755	13	120052855	120035744	NCEH1
ENSSSCG00000011877	13	148104960	148057108	CD86
ENSSSCG00000011884	13	148508215	148480008	HCLS1
ENSSSCG00000011925	13	156593722	156554457	CD200R1
ENSSSCG00000011950	13	166819971	166780450	NXPE3
ENSSSCG00000012018	13	193001979	192971795	CHODL
ENSSSCG00000012112	X	9213814	8472834	ARHGAP6
ENSSSCG00000012117	X	10476655	10450659	TLR7
ENSSSCG00000012118	X	10512940	10500862	TLR8
ENSSSCG00000012119	X	10551376	10549271	TMSB4
ENSSSCG00000012148	X	14185800	14160817	SYAP1
ENSSSCG00000012229	X	37392877	37303174	CYBB
ENSSSCG00000012278	X	47335184	47326119	CFP
ENSSSCG00000012397	X	64677978	64673721	IL2RG
ENSSSCG00000012652	X	122158078	122142844	SASH3
ENSSSCG00000012653	X	122205078	122170148	ZDHHC9
ENSSSCG00000012667	X	123706694	123690830	IGSF1
ENSSSCG00000012790	X	142220097	142205930	ARHGAP4
ENSSSCG00000012890	2	3488420	3476378	TCIRG1
ENSSSCG00000012909	2	3806883	3806257	PTPRCAP
ENSSSCG00000013041	2	6976696	6953588	FERMT3
ENSSSCG00000013042	2	7010294	6992733	CCDC88B
ENSSSCG00000013101	2	10927118	10915161	MS4A4A
ENSSSCG00000013114	2	10366728	10348266	SLC15A3
ENSSSCG00000013144	2	11811580	11807282	MPEG1
ENSSSCG00000013147	2	11892422	11881575	FAM111B
ENSSSCG00000013237	2	16452507	16421197	SPI1
ENSSSCG00000013242	2	16566096	16557572	ACP2
ENSSSCG00000013473	2	75949085	75927951	GNA15
ENSSSCG00000013546	2	72978894	72969506	DENND1C
ENSSSCG00000013553	2	72857071	72827624	VAV1
ENSSSCG00000013556	2	72739564	72699548	EMR1
ENSSSCG00000013576	2	71852239	71843351	STXBP2
ENSSSCG00000013579	2	71931695	71917405	CD209
ENSSSCG00000013604	2	71158974	71128768	MYO1F
ENSSSCG00000013612	GL896326.1	3913	2000	ACP5
ENSSSCG00000013632	2	70035675	70020224	C19orf38
ENSSSCG00000013731	2	66450524	66447489	DNASE2
ENSSSCG00000013775	2	65115752	65098447	CD97
ENSSSCG00000013883	2	59831994	59809063	GLT25D1
ENSSSCG00000013888	2	59495969	59475336	JAK3
ENSSSCG00000013901	2	59218018	59214055	IFI30
ENSSSCG00000013931	2	58409200	58399689	GMIP
ENSSSCG00000013940	2	57871269	57862771	NLRP3
ENSSSCG00000014073	2	85372032	85331775	HEXB
ENSSSCG00000014227	2	128722647	128722081	TNFAIP8
ENSSSCG00000014369	2	148293622	148291451	CD14
ENSSSCG00000014441	2	157882290	157856239	CSF1R
ENSSSCG00000014833	9	9155011	9147993	UCP2
ENSSSCG00000015085	9	50379299	50364900	IL10RA
ENSSSCG00000015136	9	55118138	54975989	UBASH3B
ENSSSCG00000015175	9	56556158	56523868	VWA5A
ENSSSCG00000015353	9	90348474	90266490	SCIN
ENSSSCG00000015559	9	137137467	137106911	NCF2
ENSSSCG00000015560	9	137178358	137168061	ARPC5
ENSSSCG00000015563	9	137471014	137378038	RGL1
ENSSSCG00000015595	9	143703872	143690556	ATF3
ENSSSCG00000015710	15	22788058	22725256	ARP3
ENSSSCG00000015808	15	54674520	54597519	ADAM-9
ENSSSCG00000016009	15	96603831	96521134	ITGA4
ENSSSCG00000016298	15	147668699	147606612	INPP5D
ENSSSCG00000016364	15	154449107	154436055	GPC1
ENSSSCG00000016451	18	6875292	6872941	GIMAP1
ENSSSCG00000016452	18	6906676	6894511	GIMAP8
ENSSSCG00000016504	18	10394083	10223766	TBXAS1
ENSSSCG00000016573	18	20760161	20747732	IRF5
ENSSSCG00000016637	18	32286915	32208623	TFEC
ENSSSCG00000016782	16	4338069	4329880	FAM105A
ENSSSCG00000016832	16	22313804	22282647	IL7R
ENSSSCG00000016855	16	25621534	25516199	FYB
ENSSSCG00000017006	16	58082197	58039300	LCP2
ENSSSCG00000017008	16	58276383	58215144	DOCK2
ENSSSCG00000017091	16	78338637	78291878	TNIP1
ENSSSCG00000017236	12	6624938	6621092	CD300C
ENSSSCG00000017355	12	19216305	19212206	GRN
ENSSSCG00000017673	12	37869840	37757017	INTS2
ENSSSCG00000017750	12	45387344	45381283	EVI2B
ENSSSCG00000017896	12	53826275	53805701	SCIMP
ENSSSCG00000017918	12	54286346	54281399	ARRB2
ENSSSCG00000017956	12	55299524	55296985	CD68
ENSSSCG00000017991	12	56799399	56731612	PIK3R5
ENSSSCG00000018032	12	62277466	62262038	TRPV2
ENSSSCG00000020993	GL896216.1	22157	5976	EMR4
ENSSSCG00000021176	2	12243400	12191484	LPXN
ENSSSCG00000021361	7	60535523	60523788	ZNF710
ENSSSCG00000021464	9	132952061	132894169	SOAT1
ENSSSCG00000021576	7	10817827	10634535	CD83
ENSSSCG00000021660	6	91647225	91619320	RAB31
ENSSSCG00000021707	GL895152.1	17281	366	ADCY7
ENSSSCG00000021944	5	8167615	8149172	RAC2
ENSSSCG00000022208	GL896374.1	31976	13996	TNFRSF1B
ENSSSCG00000022236	9	7511916	7507499	FOLR1
ENSSSCG00000022309	X	41539570	41532886	GPR34
ENSSSCG00000022355	GL896285.1	4700	579	CD37
ENSSSCG00000022409	GL896119.1	4981	1090	DNASE1L1
ENSSSCG00000022492	2	52419852	52379712	AMPD3
ENSSSCG00000022536	9	57790694	57752750	SLC37A2
ENSSSCG00000022593	GL894004.1	104314	32743	TSHR
ENSSSCG00000022784	4	108208211	108196725	PLEKHO1
ENSSSCG00000023374	14	78215931	78211062	SRGN
ENSSSCG00000023503	13	38389899	38361372	PRKCD
ENSSSCG00000023527	13	143144054	143119131	NRROS
ENSSSCG00000023557	13	32568453	32566384	CCRL2
ENSSSCG00000023630	GL894377.1	25833	8431	CPM
ENSSSCG00000023666	14	16223503	16202844	CTSB
ENSSSCG00000023709	2	15688569	15632260	PTPRJ
ENSSSCG00000023868	GL896371.1	26910	25480	C3AR1
ENSSSCG00000024206	3	29558448	29432642	CPPED1
ENSSSCG00000024310	7	4100229	3952949	F13A1
ENSSSCG00000024311	13	32538394	32532565	CCR2
ENSSSCG00000024495	14	44719326	44718076	SELPLG
ENSSSCG00000024595	GL896271.1	4541	3	APOBR
ENSSSCG00000025034	6	81095159	81070177	LAPTM5
ENSSSCG00000025058	15	133456736	133452329	NRAMP1
ENSSSCG00000025133	13	217475903	217446028	ITGB2
ENSSSCG00000025499	6	40145607	40131850	FXYD5
ENSSSCG00000025537	5	66208731	66198251	PTPN6
ENSSSCG00000025588	2	27785847	27784534	FJX1
ENSSSCG00000025644	4	99909248	99905535	PCD1A
ENSSSCG00000025686	10	14937373	14889942	KMO
ENSSSCG00000025795	GL895950.1	42362	27093	CSF3R
ENSSSCG00000026084	8	163748	158047	MFSD7
ENSSSCG00000026169	2	75778663	75765073	MFSD12
ENSSSCG00000026418	GL896288.1	7047	1923	CTSD
ENSSSCG00000026478	6	70099223	70039586	PADI2
ENSSSCG00000026583	8	31635628	31627788	TLR1
ENSSSCG00000026759	GL894747.1	9948	3546	HMOX1
ENSSSCG00000026798	14	116337991	116299374	CYP2C42
ENSSSCG00000026922	4	119574480	119550712	DRAM2
ENSSSCG00000027146	GL896183.1	82624	73942	GLA
ENSSSCG00000027196	18	6635745	6629467	GIMAP6
ENSSSCG00000027230	14	115076782	115066294	SLC35G1
ENSSSCG00000027272	9	117576054	117537646	PIK3CG
ENSSSCG00000027348	15	89836721	89761503	WIPF1
ENSSSCG00000027487	3	11055319	11037022	LAT2
ENSSSCG00000027565	2	77655498	77642049	HMHA1
ENSSSCG00000027826	18	6619630	6618395	GIMAP4
ENSSSCG00000027967	3	24167914	24156864	IGSF6
ENSSSCG00000028367	8	129850879	129822230	DAPP1
ENSSSCG00000028623	13	106799382	106755175	RARRES1
ENSSSCG00000028711	9	39222235	39209731	CASP1
ENSSSCG00000028879	GL894574.1	66674	59737	PLOD3
ENSSSCG00000029163	5	52594736	52535052	BCAT1
ENSSSCG00000029231	6	53909080	53902904	PigE-108A11.6
ENSSSCG00000029371	6	48537524	48523114	C5AR1
ENSSSCG00000029426	9	7081310	7080946	RHOG
ENSSSCG00000029691	GL892962.1	5468	1451	CORO1A
ENSSSCG00000029752	3	18578031	18577366	C16orf54
ENSSSCG00000029753	15	71214563	71188248	CYTIP
ENSSSCG00000030088	GL896316.1	12375	21	CSF2RA
ENSSSCG00000030543	GL895339.1	61203	14934	COTL1
ENSSSCG00000030898	17	48701183	48698399	MAFB

## Sheet: Brown Module
Ensembl.Gene.ID	Chromosome.Name	Gene.End..bp.	Gene.Start..bp.	Associated.Gene.Name
ENSSSCG00000000804	5	79217840	79126662	ANO6
ENSSSCG00000000896	5	91985573	91873151	NTN4
ENSSSCG00000001422	7	27819252	27778160	C2
ENSSSCG00000001787	7	55702252	55573942	IL-16
ENSSSCG00000002283	7	96101112	95851228	FUT8
ENSSSCG00000002554	7	131347987	131340863	PLD4
ENSSSCG00000003005	6	44989676	44980555	AXL
ENSSSCG00000004505	1	106991088	106901465	SMAD2
ENSSSCG00000004888	1	175324323	175308396	SERPINB8
ENSSSCG00000005012	1	200074566	200074039	ARF6
ENSSSCG00000005055	1	204974124	204956631	LGALS3
ENSSSCG00000005533	1	294780705	294753878	PTGS1
ENSSSCG00000006003	4	20637618	20613479	MAL2
ENSSSCG00000006535	4	103646149	103634253	PMVK
ENSSSCG00000006578	4	104911209	104908115	S100A4
ENSSSCG00000007030	17	13101996	13063170	IKBKB
ENSSSCG00000007817	3	19869474	19846364	IL4R
ENSSSCG00000008188	3	58213360	58112127	MGAT4A
ENSSSCG00000008433	3	99581893	99567552	CALM1
ENSSSCG00000009668	14	12531189	12516232	CLU
ENSSSCG00000009947	14	45118925	44964240	CMLKR1
ENSSSCG00000010277	14	80157534	80113947	SLC29A3
ENSSSCG00000010278	14	80624254	80299987	FAT4
ENSSSCG00000010521	14	118447182	118390694	UBTD1
ENSSSCG00000011033	10	48235670	48227005	VIM
ENSSSCG00000011077	10	57565782	57544112	MSRB2
ENSSSCG00000011079	10	58064685	57880200	PIP4K2A
ENSSSCG00000011364	13	34645200	34637484	NCKIPSD
ENSSSCG00000011602	13	77798834	77746497	XPC
ENSSSCG00000011712	13	99459646	99455568	P2RY14
ENSSSCG00000011973	13	169091372	169086152	COL8A1
ENSSSCG00000012142	X	13341924	13312013	AP1S2
ENSSSCG00000012161	X	17690099	17593222	MAP7D2
ENSSSCG00000012277	X	47376668	47372592	TIMP1
ENSSSCG00000012504	X	92754360	92751743	NAP1L3
ENSSSCG00000012656	X	122429826	122386179	ELF4
ENSSSCG00000012808	X	142886058	142871696	CLIC2
ENSSSCG00000013099	2	10979661	10959670	MS4A2
ENSSSCG00000014048	2	82669061	82651078	HK3
ENSSSCG00000014170	2	107128389	106934106	CAST
ENSSSCG00000014387	2	149473748	149363258	DIAPH1
ENSSSCG00000015664	9	74390047	74313785	CD55
ENSSSCG00000015673	15	9821863	9609578	KYNU
ENSSSCG00000016512	18	11070159	11014953	ZAP
ENSSSCG00000017702	12	41165234	41160877	CCL23
ENSSSCG00000018001	12	57541657	57516159	GAS7
ENSSSCG00000020813	3	120551	112279	FAM20C
ENSSSCG00000021602	9	50875440	50870483	TTC36
ENSSSCG00000021748	5	1804843	1777492	PRR5
ENSSSCG00000022155	8	20540775	20436461	RBPJ
ENSSSCG00000023362	12	4888174	4861484	RHBDF2
ENSSSCG00000023377	6	49399038	49394075	EMP3
ENSSSCG00000024133	4	74275186	74259677	VCPIP1
ENSSSCG00000024809	X	7419608	7339507	CLCN4
ENSSSCG00000026022	6	90814582	90808417	TUBB6
ENSSSCG00000026602	6	47847138	47840098	PTGIR
ENSSSCG00000026753	13	144416364	144365411	OSBPL11
ENSSSCG00000027665	17	38001755	37905029	SIRPB1
ENSSSCG00000029230	4	107909631	107904738	ECM1
ENSSSCG00000029886	2	52301556	52284701	LYVE1
ENSSSCG00000030156	10	54403662	54365914	APBB1IP
ENSSSCG00000030165	5	6978549	6966174	MAFF

## Sheet: Greenyellow Module
Ensembl.Gene.ID	Chromosome.Name	Gene.End..bp.	Gene.Start..bp.	Associated.Gene.Name
ENSSSCG00000000520	5	42385154	42370310	KRR1
ENSSSCG00000000560	5	52276321	52271102	LYRM5
ENSSSCG00000000839	5	82958376	82894882	ALDH1L2
ENSSSCG00000001002	7	2471801	2455403	PRPF4B
ENSSSCG00000001527	7	35410240	35362835	C6orf106
ENSSSCG00000002989	6	44378138	44331702	AKT2
ENSSSCG00000003366	6	61987255	61941164	CHD5
ENSSSCG00000003467	6	69394891	69390944	SLC25A34
ENSSSCG00000003506	6	73128343	73056593	PINK1
ENSSSCG00000003600	6	81821191	81806755	TINAGL1
ENSSSCG00000003768	6	125693958	125501540	NEXN
ENSSSCG00000005083	1	210293196	210274464	DHRS7
ENSSSCG00000005364	1	267425086	267342110	TDRD7
ENSSSCG00000005518	1	293704926	293629345	GGTA1
ENSSSCG00000006365	4	97183306	97178847	NIT1
ENSSSCG00000006416	4	99222907	99221386	DARC
ENSSSCG00000006490	4	102491859	102470394	SMG5
ENSSSCG00000008225	3	61529596	61491230	PTCD3
ENSSSCG00000008480	3	107611124	107607784	MORN2
ENSSSCG00000008965	8	74824445	74806489	BTC
ENSSSCG00000010101	14	54080805	54072639	P2RX6
ENSSSCG00000010484	14	115655334	115620347	NOC3L
ENSSSCG00000010592	14	123835880	123816085	AS3MT
ENSSSCG00000010698	14	142570296	142500502	FGFR2
ENSSSCG00000010992	10	37376617	37361493	AQP7
ENSSSCG00000011721	13	101034164	101032112	P2RY1
ENSSSCG00000012166	X	19353814	19303277	SMS
ENSSSCG00000013043	2	7204542	7054730	MACROD1
ENSSSCG00000013389	2	47695270	47674500	CYP2R1
ENSSSCG00000014919	9	22692263	22589630	ME3
ENSSSCG00000015244	9	63035190	62965068	APLP2
ENSSSCG00000016863	16	27924262	27700507	OXCT1
ENSSSCG00000021059	9	125334614	125294860	ADORA1
ENSSSCG00000023247	10	77740523	77690723	OPTN
ENSSSCG00000023963	12	24041761	24040270	NFE2L1
ENSSSCG00000024974	6	520205	517793	RPL13
ENSSSCG00000026914	2	7681456	7653511	PLA2G16
ENSSSCG00000027314	10	27799989	27745697	CAMSAP2
ENSSSCG00000027602	5	61373313	61337116	PLBD1
ENSSSCG00000028735	14	24732878	24730045	DDX51
ENSSSCG00000030996	14	49016650	49015844	XBP1

## Sheet: Lightyellow Module
Ensembl.Gene.ID	Chromosome.Name	Gene.End..bp.	Gene.Start..bp.	Associated.Gene.Name
ENSSSCG00000002753	6	16193106	16181441	NOB1
ENSSSCG00000003718	6	103934630	103817488	TAF4B
ENSSSCG00000004392	1	86423625	86399550	AMD1
ENSSSCG00000005704	1	304679921	304671176	EXOSC2
ENSSSCG00000007503	17	64932168	64916086	RAE1
ENSSSCG00000007840	3	24356481	24333591	POLR3E
ENSSSCG00000009043	8	88623724	88572091	ABCE1
ENSSSCG00000010137	14	55137465	55131300	RANBP1
ENSSSCG00000010186	14	65075757	65039896	URB2
ENSSSCG00000010568	14	122673382	122671874	NPM3
ENSSSCG00000011421	13	36899306	36895068	MANF
ENSSSCG00000011449	13	38028557	38020617	GNL3
ENSSSCG00000012784	X	142106233	142101857	SSR4
ENSSSCG00000013035	2	6934762	6932322	PPP1R14B
ENSSSCG00000017957	12	55305775	55300310	EIF4A1
ENSSSCG00000026784	2	76698045	76677377	LMNB2
ENSSSCG00000027689	6	65161685	65154804	SRM
ENSSSCG00000028007	7	44114978	44092580	POLR1C
ENSSSCG00000028025	2	8282140	8276732	WDR74
ENSSSCG00000028239	16	5594467	5583916	FBXL7
ENSSSCG00000030253	6	62349683	62328372	NOL9
